# Supplementary material for: Resistance Training Beyond Momentary Failure: The Effects of Past‐Failure Partials Versus Initial Partials on Calf Muscle Hypertrophy Among a Resistance‐Trained Cohort
Source: Eur J Sport Sci. 2025 Aug 24;25(9):e70030. doi: 10.1002/ejsc.70030 (PMC12375417; doi:10.1002/ejsc.70030)
Supplement: Supplementary file 2 — Supporting Information S2 [file EJSC-25-e70030-s002.xlsx]

## Sheet: Ark1
IP baseline	IP post	PFP baseline	PFP post
29.25	29.0833	28.6667	30.4667
15.55	18.7	20.9833	21.45
20.55	22.3667	20.7833	21.5333
21.7333	23.8833	19.4833	19.95
20.5167	23.0667	19.7833	22.0833
23.9167	26.8667	25.3	26.9833
18.4333	20.0833	19.45	20.6833
16.9667	19.0833	15.9167	18.25
22.0333	24.5	21.1	23.35
22.7167	24.45	23.85	25.45
22.1333	22.7833	21.0167	21.3833
22.3833	23.7	21.4333	22.7833
22.75	25.1667	23.45	24.0333
18.05	20.0167	18.8333	20.3167
19.3167	21.5833	20.5167	22.5333
19.4667	21.55	17.7	18.6667
23.5	26.6333	27.4667	29.3
14.3833	15.75	14.35	15.85
18.05	19	18.95	19.7
14.8667	15.6333	14.8833	16
20.2833	23.2167	19.6833	21.5
21.6167	22.8333	21.1333	22.0333
20.4	22.0667	20.75	22.3167
IP = Initial partials
PFP = Past-failure-partials
